# Supplementary material for: Occurrence of Contaminants in Groundwater from the Central–Northeastern Part of the Romanian Plain and the Associated Risk Assessment
Source: Toxics. 2026 Jul 21;14(7):638. doi: 10.3390/toxics14070638 (PMC13417692; doi:10.3390/toxics14070638)
Supplement: Supplementary file 1 [file toxics-14-00638-s001.zip]

Archive with 1 entries (1 files):
- toxics-4437101-supplementary.pdf
